# Supplementary material for: Evaluation of Two Highly-Multiplexed Custom Panels for Massively Parallel Semiconductor Sequencing on Paraffin DNA
Source: PLoS One. 2015 Jun 3;10(6):e0128818. doi: 10.1371/journal.pone.0128818 (PMC4454570; doi:10.1371/journal.pone.0128818)
Supplement: S2 File — Contains Table A: BR (all breast subtypes); Table B: TN (triple negative breast cancer); and, Table C: sample pairs from the same tumor are presented in different xls sheets. (XLS) [file pone.0128818.s002.xls]

## Sheet: Table A_BRseries
BR samples	comparison series	TCC%	age	MenopDiagn	TumorSize	PosNodes	HistoGrade_	Subtypes
10-242	blood/tumor	60	38.8329	Premenopausal	6	5	II	LumB
10-282	blood/tumor	60	52.0247	Premenopausal	2	22	III	LumB
10-384	blood/tumor	45	39.5041	Premenopausal	4	3	III	LumHER2
10-532	blood/tumor	70	41.2685	Premenopausal	1.8	1	III	TNBC
BR5-023	blood/tumor	70	38.3452	Premenopausal	5.5	0	II	LumA
BR5-024	blood/tumor	60	42.0137	Premenopausal	3.8	5	III	LumHER2
BR5-026	blood/tumor	80	59.0027	Postmenopausal	6	1	III	HER2-En
BR5-042	blood/tumor	75	66.4877	Postmenopausal	1	2	III	LumB
BR5-051	blood/tumor	85	38.537	Premenopausal	4	2	II	LumB
BR5-052	blood/tumor	75	68.2521	Postmenopausal	3	2	II	LumA
BR5-062	blood/tumor	75	49.0658	Postmenopausal	2.5	0	III	HER2-En
BR5-068	blood/tumor	80	49.3589	Postmenopausal	1.3	0	II	LumB
BR5-071	blood/tumor	80	75.2904	Postmenopausal	4.6	10	III	LumA
BR5-079	blood/tumor	75	38.0932	Premenopausal	4	3	III	LumHER2
BR5-085	blood/tumor	65	67.6822	Postmenopausal	2	20	III	LumA
BR5-099	blood/tumor	70	41.2822	Premenopausal	4	5	III	LumB
BR5-100	blood/tumor	70	50.9616	Premenopausal	1	2	II	LumB
BR5-192	blood/tumor	60	54.9726	Postmenopausal	5.5	0	II	LumHER2
BR5-218	blood/tumor	70	61.2356	Postmenopausal	2.5	3	III	LumHER2
BR5-219	blood/tumor	50	45.137	Premenopausal	4.1	2	III	LumA
BR5-220	blood/tumor	60	47.8986	Postmenopausal	3	14	III	LumB
BR5-231	blood/tumor	60	56.7288	Postmenopausal	1	0	II	LumA
BR5-238	blood/tumor	70	52.863	Postmenopausal	6.5	0	III	TNBC
BR5-241	blood/tumor	60	51.4658	Premenopausal	2.2	0	III	LumB
BR5-242	blood/tumor	60	58.1288	Postmenopausal	1.4	4	III	HER2-En
BR5-245	blood/tumor	70	49.1753	Premenopausal	3	1	II	LumA
BR5-252	blood/tumor	50	51.2164	Premenopausal	0.5	2	II	LumA
BR5-271	blood/tumor	85	53.5397	Postmenopausal	2.5	1	III	LumB
BR5-280	blood/tumor	50	43.4164	Premenopausal	2.5	0	II	LumA
BR5-309	blood/tumor	55	42.7096	Premenopausal	1.8	3	III	LumA
BR5-320	blood/tumor	75	64.5973	Postmenopausal	2.5	1	III	LumHER2
BR5-332	blood/tumor	60	64.2685	Postmenopausal	3	5	II	LumA
BR5-352	blood/tumor	50	49.4466	Premenopausal	1	1	III	LumHER2
BR5-353	blood/tumor	65	64.6849	Postmenopausal	1.7	1	II	LumA
BR5-367	blood/tumor	75	40.7918	Premenopausal	4	1	I	LumHER2
BR5-374	blood/tumor	50	50.1205	Premenopausal	3	1	II	LumB
BR5-375	blood/tumor	70	39.9562	Premenopausal	1.2	2	II	LumA
BR5-386	blood/tumor	65	69.2877	Postmenopausal	2	0	III	LumB
BR5-387	blood/tumor	70	44.189	Premenopausal	3.4	0	III	LumB
BR5-391	blood/tumor	50	42.1973	Premenopausal	0.9	1	I	LumA
BR5-392	blood/tumor	80	43.3945	Premenopausal	3	1	III	LumA
BR5-393	blood/tumor	85	54.9342	Premenopausal	2.7	1	I	LumB
BR5-395	blood/tumor	75	46.4685	Premenopausal	2.3	0	II	LumA
BR5-398	blood/tumor	55	43.3589	Premenopausal	2	2	II	LumA
BR5-468	blood/tumor	70	41.4849	Premenopausal	2.3	3	I	LumA
BR5-474	blood/tumor	75	64.3616	Postmenopausal	5.5	1	II	LumA
BR5-504	blood/tumor	75	50.7233	Postmenopausal	4	12	II	LumA
BR5-515	blood/tumor	65	61.8	Postmenopausal	1	1	II	TNBC
BR5-533	blood/tumor	70	40.7288	Premenopausal	5	2	II	LumA
BR5-540	blood/tumor	50	40.189	Premenopausal	2	1	II	LumA
BR5-548	blood/tumor	75	45.9041	Premenopausal	4	2	II	LumHER2
BR5-559	blood/tumor	50	37.9671	Premenopausal	2	2	I	LumB
BR5-563	blood/tumor	80	57.474	Postmenopausal	1.5	16	II	LumB
BR5-567	blood/tumor	70	36.7288	Premenopausal	3	1	III	LumA
BR5-571	blood/tumor	65	52.8027	Postmenopausal	3	12	III	LumA
BR5-585	blood/tumor	75	74.5616	Postmenopausal	1.4	7	II	LumA
BR5-587	blood/tumor	60	62.9507	Postmenopausal	1.5	1	II	LumA
BR5-589	blood/tumor	50	69.1808	Postmenopausal	2.7	2	III	HER2-En
BR5-596	blood/tumor	65	57.674	Postmenopausal	1.3	4	III	HER2-En
BR5-598	blood/tumor	50	34.0959	Premenopausal	1.4	0	III	LumHER2
BR5-608	blood/tumor	65	39.663	Premenopausal	2.3	4	III	HER2-En
BR5-609	blood/tumor	85	49.1233	Premenopausal	4.2	0	III	LumHER2
BR5-611	blood/tumor	85	59.9397	Postmenopausal	4.5	0	II	LumHER2
BR5-613	blood/tumor	50	57.0767	Postmenopausal	3.1	0	II	HER2-En
BR5-614	blood/tumor	75	54.6822	Postmenopausal	3	1	III	HER2-En
BR5-620	blood/tumor	60	61.6411	Postmenopausal	2	15	III	HER2-En
BR5-621	blood/tumor	50	37.3507	Premenopausal	1.8	1	III	LumA
BR5-631	blood/tumor	60	38.5041	Premenopausal	2	3	II	HER2-En
BR5-637	blood/tumor	75	47.4986	Premenopausal	1.6	0	II	LumHER2
BR5-649	blood/tumor	50	37.0493	Premenopausal	3.5	21	III	LumHER2
BR5-660	blood/tumor	50	55.9479	Postmenopausal	2	8	III	LumHER2
BR5-674	blood/tumor	50	44.2493	Premenopausal	7	11	III	HER2-En
BR5-684	blood/tumor	70	57.0658	Postmenopausal	4	15	III	LumHER2
BR5-687	blood/tumor	80	56.5562	Postmenopausal	0.8	0	III	LumHER2
BR5-692	blood/tumor	75	54.2411	Postmenopausal	2.5	1	II	LumHER2
BR5-696	blood/tumor	70	30.8219	Premenopausal	2	0	III	TNBC
BR5-697	blood/tumor	50	68.8548	Postmenopausal	1.6	3	II	TNBC
BR5-724	blood/tumor	75	62.0329	Postmenopausal	1.2	1	II	LumA
BR5-732	blood/tumor	55	46.5315	Premenopausal	2.5	0	III	LumB
BR5-733	blood/tumor	60	41.0521	Premenopausal	2.8	0	III	LumB
BR5-748	blood/tumor	65	29.8027	Premenopausal	1.2	0	III	TNBC
BR5-749	blood/tumor	60	33.6	Premenopausal	3	0	III	LumB
BR5-753	blood/tumor	60	49.1589	Premenopausal	2.3	2	III	HER2-En
BR5-761	blood/tumor	50	49.2055	Premenopausal	3	7	III	LumA
BR5-762	blood/tumor	85	39.5479	Premenopausal	6	4	III	TNBC
BR5-809	blood/tumor	50	41.9836	Premenopausal	1.8	9	III	LumHER2
BR5-815	blood/tumor	50	28.7753	Premenopausal	0.7	4	III	LumHER2
BR5-817	blood/tumor	60	36.0685	Premenopausal	1.3	1	I	LumHER2
BR5-828	blood/tumor	75	41.5288	Premenopausal	6	1	II	LumB

## Sheet: Table B_TNseries
TN samples	comparison series	TCC%	Age	MenopStat_1stDiagn_rec	Tumor_size	Positive_nodes	Histological grade	TNBC Histo_Classification (Stats)
TN170	blood/tumor	85	56.4	postmenomausal	3.5	4	III	NST
TN171	blood/tumor	50	37.3	premenomausal	2.1	1	III	NST
TN172	blood/tumor	60	60.9	postmenomausal	1.9	0	III	NST
TN177	blood/tumor	85	56.4	postmenomausal	11	3	III	NST
TN178	blood/tumor	80	54.2	postmenomausal	1.8	0	I-II	NST
TN181	blood/tumor	40	47	premenomausal	1.1	1	III	NST
TN182	blood/tumor	90	30.2	premenomausal	2	0	III	METAPLASTIC
TN202	blood/tumor	60	59.8	premenomausal	2.5	0	III	NST
TN207	blood/tumor	80	31.3	premenomausal	1.7	0	III	NST
TN209	blood/tumor	70	57.4	postmenomausal	3.5	4	III	NST
TN210	blood/tumor	70	43.6	premenomausal	6	0	III	NST
TN211	blood/tumor	80	67.2	postmenomausal	4.5	0	I-II	NST
TN213	blood/tumor	50	69.2	postmenomausal	4.5	0	III	NST
TN220	blood/tumor	75	36.8	premenomausal	4.3	0	III	MDL
TN222	blood/tumor	70	52.4	postmenomausal	2	0	III	NST
TN225	blood/tumor	60	36.4	premenomausal	4	2	III	NST
TN227	blood/tumor	80	42.4	premenomausal	2.5	0	I-II	NST
TN230	blood/tumor	70	37.5	premenomausal	1.8	5	III	NST
TN231	blood/tumor	50	62.3	postmenomausal	1.3	0	III	NST
TN232	blood/tumor	50	44.3	premenomausal	3	0	III	NST
TN237	blood/tumor	90	48.3	premenomausal	3.5	0	I-II	NST
TN238	blood/tumor	90	61.6	postmenomausal	2.5	0	III	NST
TN241	blood/tumor	80	58.3	postmenomausal	2.3	0	I-II	NST
TN243	blood/tumor	50	40	premenomausal	2	0	III	NST
TN245	blood/tumor	80	66.1	postmenomausal	9	4	III	NST
TN246	blood/tumor	90	43.7	premenomausal	3.5	1	III	NST
TN247	blood/tumor	50	41.6	premenomausal	5.5	8	III	NST
TN248	blood/tumor	65	42.5	premenomausal	1.3	1	III	NST
TN250	blood/tumor	80	37.2	premenomausal	1.9	5	III	NST
TN253	blood/tumor	80	60	postmenomausal	3.5	3	III	NST
TN255	blood/tumor	75	51.1	premenomausal	2.1	0	I-II	NST
TN257	blood/tumor	80	68.6	postmenomausal	2.3	1	III	NST
TN258	blood/tumor	40	74	postmenomausal	6	13	III	METAPLASTIC
TN259	blood/tumor	80	77.2	postmenomausal	10	5	III	NST
TN260	blood/tumor	50	64.1	postmenomausal	3	2	III	NST
TN263	blood/tumor	60	53.5	postmenomausal	4	3	III	NST
TN278	blood/tumor	50	59.9	postmenomausal	6.5	6	III	NST
TN310	blood/tumor	85	71	postmenomausal	1.8	31	III	NST
TN316	blood/tumor	70	38.8	premenomausal	2.5	2	III	NST
TN321	blood/tumor	60	43.8	premenomausal	2	1	III	MDL
TN326	blood/tumor	75	37.4	premenomausal	2.5	4	III	NST
TN330	blood/tumor	70	46.8	premenomausal	0.2	1	III	NST
TN331	blood/tumor	30	45	premenomausal	1.3	2	III	NST
TN332	blood/tumor	50	55.6	postmenomausal	2.1	5	III	NST

## Sheet: Table C_FFPEpairedTNBC
TN samples	TN TCC%	paired BR samples	comparison	BR TCC%	Age	MenopStat_1stDiagn	Tumor_size	Positive_nodes	Histological grade	Histo_Classification
TN009	90	BR8-599	inter-run	80	59.8	post	3	0	III	NST
TN010	90	BR8-600	inter-run	60	60.2	post	2.8	0	III	NST
TN011	80	BR8-601	both panels, intra-run, heterogeneity	60	73.5	post	2.5	0	III	METAPLASTIC
TN012	80	BR5-602	inter-run	85	53	post	2	0	III	NST
TN016	65	BR5-766	inter-run	70	52.8	post	2	0	III	NST
TN019	80	BR5-750	inter-run	70	33.3	pre	3.1	0	III	MDL-LIKE
TN041	70	BR5-037	inter-run	60	20.9	pre	3	0	III	NST
TN050	75	BR5-782	inter-run	60	67.2	post	2	2	I-II	APOCRINE
TN071	70	BR5-797	inter-run	60	59.1	post	3.2	13	III	NST
TN082	80	BR5-791	inter-run	50	61.5	post	2	2	III	NST
TN089	40	BR5-799	inter-run	55	62.3	post	3.5	7	III	OTHER
TN092	15	BR5-751	inter-run	50	43.9	pre	1.8	0	III	NST
TN106	50	BR8-606	inter-run	60	62.7	post	2.5	5	III	METAPLASTIC
TN107	80	BR8-607	inter-run	85	38.5	pre	1.5	0	III	OTHER
TN117	70	BR8-616	inter-run	75	50.8	post	2.5	1	III	METAPLASTIC
TN121	65	BR8-620	inter-run	75	51.2	pre	2	15	III	MDL
TN131	75	BR8-628	both panels, intra-run, heterogeneity	65	55.1	post	4	1	III	NST
TN141	75	BR8-583	inter-run	75	36	pre	2.7	0	III	NST
TN147	60	BR8-589	inter-run	75	50.7	post	3.2	0	III	NST
TN149	85	BR8-590	both panels, intra-run, heterogeneity	65	38.9	pre	1.4	1	III	NST
TN156	60	BR8-260	inter-run	75	44.4	pre	1.5	0	III	NST
TN158	50	BR8-262	both panels, intra-run, heterogeneity	70	59.6	pre	4.7	1	III	NST
TN165	60	BR8-435	inter-run	65	69.5	post	3.4	1	III	MDL
TN166	35	BR8-438	inter-run	50	52.5	post	2.4	0	III	MDL
TN167	60	BR8-439	both panels, intra-run, heterogeneity	55	63.5	post	2.5	8	I-II	NST
