# Supplementary material for: Evaluation of Two Highly-Multiplexed Custom Panels for Massively Parallel Semiconductor Sequencing on Paraffin DNA
Source: PLoS One. 2015 Jun 3;10(6):e0128818. doi: 10.1371/journal.pone.0128818 (PMC4454570; doi:10.1371/journal.pone.0128818)
Supplement: S3 File — Includes Tables A—G with run metrics for FFPE samples in different xls sheets. (XLS) [file pone.0128818.s003.xls]

## Sheet: TABLE_A_TN_Bpanel
Bpanel	RUN ID	CHIP LOADING (%)	USABLE READS (%)	TOTAL READS	polyclonal (%)	Low Quality (%)	Sample ID to use	Sample ID original	Mapped Reads	On Target (%)	Mean Depth	Uniformity (%)	eligible amplicons (%)	Sample ID original	Mapped Reads	On Target (%)	Mean Depth	Uniformity (%)	eligible amplicons (%)	difference in uniformity, DUP2 vs. DUP1	difference in eligible amplicons, DUP2 vs. DUP1
IAD47063_31	R_2014_10_03_14_06_24_user_PRO-28-20141003_TN_BR	82	50	59383472	38	18	TN011	TN011_BR1	584125	88.14	1396	81.93	89.9705	TN011_BR2	785016	86.17	1790	81.73	90.8824	-0.2	0.911851
IAD47063_31	R_2014_10_03_14_06_24_user_PRO-28-20141003_TN_BR	82	50	59383472	38	18	TN131	TN131_BR1	953892	85.71	2233	80.48	92.803	TN131_BR2	1320866	84.25	3019	80.66	94.403	0.18	1.59995
IAD47063_31	R_2014_10_03_14_06_24_user_PRO-28-20141003_TN_BR	82	50	59383472	38	18	TN149	TN149_BR1	1002400	80.15	2119	83.87	93.3824	TN149_BR2	1757985	81.14	3757	84.98	94.8529	1.11	1.47059
IAD47063_31	R_2014_10_03_14_06_24_user_PRO-28-20141003_TN_BR	82	50	59383472	38	18	TN158	TN158_BR1	1081022	83.41	2386	84.13	90.7631	TN158_BR2	1622924	84.01	3629	84.44	93.9759	0.31	3.21285
IAD47063_31	R_2014_10_03_14_06_24_user_PRO-28-20141003_TN_BR	82	50	59383472	38	18	TN167	TN167_BR1	1182202	80.89	2513	84.5	92.1986	TN167_BR2	1361257	80.15	2866	84.21	92.9078	-0.29	0.70922

## Sheet: TABLE_B_BR_Tpanel
panel (T)	RUN ID	CHIP LOADING (%)	USABLE READS (%)	TOTAL READS	polyclonal (%)	Low Quality (%)	Sample ID to use	Sample ID original	Mapped Reads	On Target (%)	Mean Depth	Uniformity (%)	eligible amplicons (%)	Sample ID original	Mapped Reads	On Target (%)	Mean Depth	Uniformity (%)	eligible amplicons (%)	difference in uniformity, DUP2 vs. DUP1	difference in eligible amplicons, DUP2 vs. DUP1
IAD39350_30	R_2014_10_03_14_06_24_user_PRO-28-20141003_TN_BR	82	50	59383472	38	18	BR8-262T	BR8-262T_TN1	84850	88.93	255.9	50.07	42.0561	BR8-262T_TN2	43365	91.72	137	48.65	40.8163	-1.42	-1.23975
IAD39350_30	R_2014_10_03_14_06_24_user_PRO-28-20141003_TN_BR	82	50	59383472	38	18	BR8-439T	BR8-439T_TN1	79366	86.71	233.8	66.98	53.3981	BR8-439T_TN2	72373	85.64	208.7	66.39	50	-0.59	-3.39806
IAD39350_30	R_2014_10_03_14_06_24_user_PRO-28-20141003_TN_BR	82	50	59383472	38	18	BR8-590T	BR8-590T_TN1	352067	88.63	1075	79.64	88.4422	BR8-590T_TN2	718359	89.45	2204	82.98	92.4623	3.34	4.0201
IAD39350_30	R_2014_10_03_14_06_24_user_PRO-28-20141003_TN_BR	82	50	59383472	38	18	BR8-601T	BR8-601T_TN1	836985	89.71	2569	81.88	93.1624	BR8-601T_TN2	604888	88.15	1816	81.6	91.8455	-0.28	-1.3169
IAD39350_30	R_2014_10_03_14_06_24_user_PRO-28-20141003_TN_BR	82	50	59383472	38	18	BR8-628T	BR8-628T_TN1	454353	80.41	1246	83.56	88.3495	BR8-628T_TN2	654223	79.8	1777	85.52	89.916	1.96	1.56645

## Sheet: TABLE_C_TNnewLIB
panel (T)	RUN ID	CHIP LOADING (%)	USABLE READS (%)	TOTAL READS	polyclonal (%)	Low Quality (%)	Sample ID to use	Sample ID original	Mapped Reads	On Target (%)	Mean Depth	Uniformity (%)	eligible amplicons (%)	Sample ID original	Mapped Reads	On Target (%)	Mean Depth	Uniformity (%)	eligible amplicons (%)	difference in uniformity, DUP2 vs. DUP1	difference in eligible amplicons, DUP2 vs. DUP1
IAD39350_30	R_2014_10_03_14_06_24_user_PRO-28-20141003_TN_BR	82	50	59383472	38	18	TN131	TN131_TN1	228781	88.26	738.8	65.4	75.7732	TN131_TN2	1420090	89.39	4552	64.47	91.8182	-0.93	16.045
IAD39350_30	R_2014_10_03_14_06_24_user_PRO-28-20141003_TN_BR	82	50	59383472	38	18	TN149	TN149_TN1	740708	90.27	2300	82.42	91.8919	TN149_TN2	1241756	91.26	3913	82.41	93.3333	-0.01	1.44144
IAD39350_30	R_2014_10_03_14_06_24_user_PRO-28-20141003_TN_BR	82	50	59383472	38	18	TN158	TN158_TN1	1081158	89.52	3367	84.45	94.8454	TN158_TN2	1310946	90.06	4124	83.49	95.3846	-0.96	0.539255
IAD39350_30	R_2014_10_03_14_06_24_user_PRO-28-20141003_TN_BR	82	50	59383472	38	18	TN167	TN167_TN1	1057345	86.07	3118	84.85	94.6078	TN167_TN2	1051823	86.9	3175	83.96	93.007	-0.89	-1.60085

## Sheet: TABLE_D_sameDNA_diffPANELS
panel	RUN ID	CHIP LOADING (%)	USABLE READS (%)	TOTAL READS	polyclonal (%)	Low Quality (%)	Sample ID original	Mapped Reads	On Target (%)	Mean Depth	Uniformity (%)	eligible amplicons (%)	panel	RUN ID	CHIP LOADING (%)	USABLE READS (%)	TOTAL READS	polyclonal (%)	Low Quality (%)	Sample ID original	Mapped Reads	On Target (%)	Mean Depth	Uniformity (%)	eligible amplicons (%)	difference in uniformity, T panel vs. B panel	differnece in eligible amplicons, T panel vs. B panel
B panel	R_2014_10_03_14_06_24_user_PRO-28-20141003_TN_BR	82	50	59383472	38	18	BR8-590T	318760	79.15	676.4	83.18	84.5018	T panel	R_2014_10_03_14_06_24_user_PRO-28-20141003_TN_BR	82	50	59383472	38	18	BR8-590T_TN1	352067	88.63	1075	79.64	88.4422	-3.54	3.94037
B panel	R_2014_05_30_04_35_00_user_PRO-22-20140530_BR08_T6_47	87	55	70543077	37	11	BR8-590T	546653	77.63	1145	84.41	88.4413	T panel	R_2014_10_03_14_06_24_user_PRO-28-20141003_TN_BR	82	50	59383472	38	18	BR8-590T_TN2	718359	89.45	2204	82.98	92.4623	-1.43	4.02098
B panel	R_2014_10_03_14_06_24_user_PRO-28-20141003_TN_BR	82	50	59383472	38	18	BR8-601T	161090	75.46	313.1	79.06	74.7525	T panel	R_2014_10_03_14_06_24_user_PRO-28-20141003_TN_BR	82	50	59383472	38	18	BR8-601T_TN1	836985	89.71	2569	81.88	93.1624	2.82	18.4099
B panel	R_2014_05_30_04_35_00_user_PRO-22-20140530_BR08_T6_47	87	55	70543077	37	11	BR8-601T	299959	74.87	582.2	80.51	82.5046	T panel	R_2014_10_03_14_06_24_user_PRO-28-20141003_TN_BR	82	50	59383472	38	18	BR8-601T_TN2	604888	88.15	1816	81.6	91.8455	1.09	9.34089
B panel	R_2014_10_03_14_06_24_user_PRO-28-20141003_TN_BR	82	50	59383472	38	18	BR8-628T	1106727	89.19	2647	80.75	92.8571	T panel	R_2014_10_03_14_06_24_user_PRO-28-20141003_TN_BR	82	50	59383472	38	18	BR8-628T_TN1	454353	80.41	1246	83.56	88.3495	2.81	-4.50763
B panel	R_2014_05_30_04_35_00_user_PRO-22-20140530_BR08_T6_47	87	55	70543077	37	11	BR8-628T	1778728	88.58	4241	82.23	95.2015	T panel	R_2014_05_30_04_35_00_user_PRO-22-20140530_BR08_T6_47	87	55	70543077	37	11	BR8-628T_TN2	654223	79.8	1777	85.52	89.916	3.29	-5.28557
B panel	R_2014_10_03_14_06_24_user_PRO-28-20141003_TN_BR	82	50	59383472	38	18	TN011_BR1	584125	88.14	1396	81.93	89.9705	T panel	R_2014_10_03_14_06_24_user_PRO-28-20141003_TN_BR	82	50	59383472	38	18	TN011	155035	91.51	472	80.66	82.0755	-1.27	-7.89503
B panel	R_2014_10_03_14_06_24_user_PRO-28-20141003_TN_BR	82	50	59383472	38	18	TN011_BR2	785016	86.17	1790	81.73	90.8824
B panel	R_2014_10_03_14_06_24_user_PRO-28-20141003_TN_BR	82	50	59383472	38	18	TN131_BR1	953892	85.71	2233	80.48	92.803	T panel	R_2014_10_03_14_06_24_user_PRO-28-20141003_TN_BR	82	50	59383472	38	18	TN131	931773	80.18	2663	87.7	94.6602	7.22	1.85716
B panel	R_2014_10_03_14_06_24_user_PRO-28-20141003_TN_BR	82	50	59383472	38	18	TN131_BR2	1320866	84.25	3019	80.66	94.403	T panel	R_2014_10_03_14_06_24_user_PRO-28-20141003_TN_BR	82	50	59383472	38	18	TN131_TN2	1420090	89.39	4552	64.47	91.8182
B panel	R_2014_10_03_14_06_24_user_PRO-28-20141003_TN_BR	82	50	59383472	38	18	TN149_BR1	1002400	80.15	2119	83.87	93.3824	T panel	R_2014_10_03_14_06_24_user_PRO-28-20141003_TN_BR	82	50	59383472	38	18	TN149_TN1	740708	90.27	2300	82.42	91.8919	-1.45	-1.49046
B panel	R_2014_10_03_14_06_24_user_PRO-28-20141003_TN_BR	82	50	59383472	38	18	TN149_BR2	1757985	81.14	3757	84.98	94.8529	T panel	R_2014_10_03_14_06_24_user_PRO-28-20141003_TN_BR	82	50	59383472	38	18	TN149_TN2	1241756	91.26	3913	82.41	93.3333	-2.57	-1.51961
													T panel	R_2014_10_03_14_06_24_user_PRO-28-20141003_TN_BR	82	50	59383472	38	18	TN149	1633224	91.47	5086	87.25	97.6879
B panel	R_2014_10_03_14_06_24_user_PRO-28-20141003_TN_BR	82	50	59383472	38	18	TN158_BR1	1081022	83.41	2386	84.13	90.7631	T panel	R_2014_10_03_14_06_24_user_PRO-28-20141003_TN_BR	82	50	59383472	38	18	TN158_TN1	1081158	89.52	3367	84.45	94.8454	0.32	4.08231
B panel	R_2014_10_03_14_06_24_user_PRO-28-20141003_TN_BR	82	50	59383472	38	18	TN158_BR2	1622924	84.01	3629	84.44	93.9759	T panel	R_2014_10_03_14_06_24_user_PRO-28-20141003_TN_BR	82	50	59383472	38	18	TN158_TN2	1310946	90.06	4124	83.49	95.3846	-0.95	1.40871
B panel	R_2014_10_03_14_06_24_user_PRO-28-20141003_TN_BR	82	50	59383472	38	18	TN167_BR1	1182202	80.89	2513	84.5	92.1986	T panel	R_2014_10_03_14_06_24_user_PRO-28-20141003_TN_BR	82	50	59383472	38	18	TN167_TN1	1057345	86.07	3118	84.85	94.6078	0.35	2.40926
B panel	R_2014_10_03_14_06_24_user_PRO-28-20141003_TN_BR	82	50	59383472	38	18	TN167_BR2	1361257	80.15	2866	84.21	92.9078	T panel	R_2014_10_03_14_06_24_user_PRO-28-20141003_TN_BR	82	50	59383472	38	18	TN167_TN2	1051823	86.9	3175	83.96	93.007	-0.25	0.0991916

## Sheet: TABLE_E_diffDNA_samepanel
pair no	RUN ID	CHIP LOADING (%)	USABLE READS (%)	TOTAL READS	polyclonal (%)	Low Quality (%)	Panel ID for analysis	Sample ID original	Mapped Reads	On Target (%)	Mean Depth	Uniformity (%)	eligible ampicons (%)	Sample ID original	Mapped Reads	On Target (%)	Mean Depth	Uniformity (%)	eligible amplicons (%)
pair01	R_2014_10_03_14_06_24_user_PRO-28-20141003_TN_BR	82	50	59383472	38	18	T panel	BR8-262T_TN1	84850	88.93	255.9	50.07	42.0561	TN158_TN1	1081158	89.52	3367	84.45	94.8454
pair01	R_2014_10_03_14_06_24_user_PRO-28-20141003_TN_BR	82	50	59383472	38	18	T panel	BR8-262T_TN2	43365	91.72	137	48.65	40.8163	TN158_TN2	1310946	90.06	4124	83.49	95.3846
pair02	R_2014_10_03_14_06_24_user_PRO-28-20141003_TN_BR	82	50	59383472	38	18	T panel	BR8-439T_TN1	79366	86.71	233.8	66.98	53.3981	TN167_TN1	1057345	86.07	3118	84.85	94.6078
pair02	R_2014_10_03_14_06_24_user_PRO-28-20141003_TN_BR	82	50	59383472	38	18	T panel	BR8-439T_TN2	72373	85.64	208.7	66.39	50	TN167_TN2	1051823	86.9	3175	83.96	93.007
pair03	R_2014_10_03_14_06_24_user_PRO-28-20141003_TN_BR	82	50	59383472	38	18	T panel	BR8-590T_TN1	352067	88.63	1075	79.64	88.4422	TN149_TN1	740708	90.27	2300	82.42	91.8919
pair03	R_2014_10_03_14_06_24_user_PRO-28-20141003_TN_BR	82	50	59383472	38	18	T panel	BR8-590T_TN2	718359	89.45	2204	82.98	92.4623	TN149_TN2	1241756	91.26	3913	82.41	93.3333
pair04	R_2014_10_03_14_06_24_user_PRO-28-20141003_TN_BR	82	50	59383472	38	18	T panel	BR8-601T_TN1	836985	89.71	2569	81.88	93.1624	TN011	155035	91.51	472	80.66	76.5734
pair04	R_2014_10_03_14_06_24_user_PRO-28-20141003_TN_BR	82	50	59383472	38	18	T panel	BR8-601T_TN2	604888	88.15	1816	81.6	91.8455
pair05	R_2014_10_03_14_06_24_user_PRO-28-20141003_TN_BR	82	50	59383472	38	18	T panel	BR8-628T_TN1	454353	80.41	1246	83.56	88.3495	TN131	931773	80.18	2663	87.7	89.8601
pair05	R_2014_10_03_14_06_24_user_PRO-28-20141003_TN_BR	82	50	59383472	38	18	T panel	BR8-628T_TN2	654223	79.8	1777	85.52	89.916	TN131_TN1	228781	88.26	738.8	65.4	75.7732
pair05	R_2014_10_03_14_06_24_user_PRO-28-20141003_TN_BR	82	50	59383472	38	18	T panel	BR8-628T_TN2						TN131_TN2	1420090	89.39	4552	64.47	91.8182
pair03	R_2014_10_03_14_06_24_user_PRO-28-20141003_TN_BR	82	50	59383472	38	18	B panel	BR8-590T	318760	79.15	676.4	83.18	84.5018	TN149_BR1	1002400	80.15	2119	83.87	93.3824
pair03	R_2014_10_03_14_06_24_user_PRO-28-20141003_TN_BR	82	50	59383472	38	18	B panel	BR8-590T						TN149_BR2	1757985	81.14	3757	84.98	94.8529
pair04	R_2014_10_03_14_06_24_user_PRO-28-20141003_TN_BR	82	50	59383472	38	18	B panel	BR8-601T	161090	75.46	313.1	79.06	74.7525	TN011_BR1	584125	88.14	1396	81.93	89.9705
pair04	R_2014_10_03_14_06_24_user_PRO-28-20141003_TN_BR	82	50	59383472	38	18	B panel	BR8-601T						TN011_BR2	785016	86.17	1790	81.73	90.8824
pair05	R_2014_10_03_14_06_24_user_PRO-28-20141003_TN_BR	82	50	59383472	38	18	B panel	BR8-628T	1106727	89.19	2647	80.75	92.8571	TN131_BR1	953892	85.71	2233	80.48	92.803
pair05	R_2014_10_03_14_06_24_user_PRO-28-20141003_TN_BR	82	50	59383472	38	18	B panel	BR8-628T						TN131_BR2	1320866	84.25	3019	80.66	94.403

## Sheet: TABLE_F_23BR_INTERRUN
Sample ID original	Sample ID to use	panel (B)	OLD RUN	CHIP LOADING (%)	USABLE READS (%)	TOTAL READS	polyclonal (%)	Low Quality (%)	Mapped Reads	On Target (%)	Mean Depth	Uniformity (%)	eligible amplicons (%)	NEW RUN	CHIP LOADING (%)	USABLE READS (%)	TOTAL READS	polyclonal (%)	Low Quality (%)	Mapped Reads	On Target (%)	Mean Depth	Uniformity (%)	eligible amplicons (%)	difference of % eligible amplicons, new vs. old run
BR5-037bT	BR5-037bT	IAD47063_31	R_2014_03_13_06_35_34_user_PRO-7-20140313_BR5_T1_32	69	45	43539145	27	31	2504594	79.6	5057	58.17	89.1473	R_2014_10_03_14_06_24_user_PRO-28-20141003_TN_BR	82	50	59383472	38	18	1404603	80.67	2904	59.94	86.0544	-3.09287
BR5-750T	BR5-750T	IAD47063_31	R_2014_04_15_06_04_43_user_PRO-14-20140415_BR5_T7_39	85	58	71297072	34	9	343715	79.86	708.4	79.26	80.9524	R_2014_10_03_14_06_24_user_PRO-28-20141003_TN_BR	82	50	59383472	38	18	199875	79.67	406.9	80.95	70.7224	-10.2299
BR5-751T	BR5-751T	IAD47063_31	R_2014_04_15_06_04_43_user_PRO-14-20140415_BR5_T7_39	85	58	71297072	34	9	423188	81.46	905.8	82.05	83.2148	R_2014_10_03_14_06_24_user_PRO-28-20141003_TN_BR	82	50	59383472	38	18	351348	81.3	744.7	82.06	84.5865	1.37167
BR5-766T	BR5-766T	IAD47063_31	R_2014_04_15_06_04_43_user_PRO-14-20140415_BR5_T7_39	85	58	71297072	34	9	432204	79.3	925.7	80.18	83.9862	R_2014_10_03_14_06_24_user_PRO-28-20141003_TN_BR	82	50	59383472	38	18	135109	79.57	286.6	79.95	65.4167	-18.5695
BR5-782T	BR5-782T	IAD47063_31	R_2014_04_15_06_04_43_user_PRO-14-20140415_BR5_T7_39	85	58	71297072	34	9	316250	83.33	704.3	51.95	50.8389	R_2014_10_03_14_06_24_user_PRO-28-20141003_TN_BR	82	50	59383472	38	18	182285	82.9	399.1	52.38	46.7181	-4.12078
BR5-791T	BR5-791T	IAD47063_31	R_2014_04_15_06_04_43_user_PRO-14-20140415_BR5_T7_39	85	58	71297072	34	9	532082	81.39	1122	50.89	56.1828	R_2014_10_03_14_06_24_user_PRO-28-20141003_TN_BR	82	50	59383472	38	18	321906	81.02	668.4	51.63	52.6316	-3.55122
BR5-797cML	BR5-797cML	IAD47063_31	R_2014_04_15_06_04_43_user_PRO-14-20140415_BR5_T7_39	85	58	71297072	34	9	509213	74.45	994.4	82.83	87.8825	R_2014_10_03_14_06_24_user_PRO-28-20141003_TN_BR	82	50	59383472	38	18	294377	74.82	569.3	82.69	81.7544	-6.12811
BR5-799T	BR5-799T	IAD47063_31	R_2014_04_15_06_04_43_user_PRO-14-20140415_BR5_T7_39	85	58	71297072	34	9	297715	85.16	683.8	75.14	79.349	R_2014_10_03_14_06_24_user_PRO-28-20141003_TN_BR	82	50	59383472	38	18	173519	85.78	396.4	74.8	57.3003	-22.0487
BR8-260T	BR8-260T	IAD47063_31	R_2014_05_23_04_22_07_user_PRO-19-20140523_BR08_T3_44	84	55	67003813	37	11	71680	80.61	148	47.75	31.9018	R_2014_10_03_14_06_24_user_PRO-28-20141003_TN_BR	82	50	59383472	38	18	51857	80.75	107.3	47.08	28.91	-2.99189
BR8-435T	BR8-435T	IAD47063_31	R_2014_05_27_03_48_03_user__PRO-20-201405273_BR08_T4_45	83	52	63817105	42	9	1087276	82.89	2352	78.31	87.2881	R_2014_10_03_14_06_24_user_PRO-28-20141003_TN_BR	82	50	59383472	38	18	564477	86.55	1302	79.89	86.2069	-1.08124
BR8-438T	BR8-438T	IAD47063_31	R_2014_05_27_03_48_03_user__PRO-20-201405273_BR08_T4_45	83	52	63817105	42	9	2907406	77.16	5830	81.06	92.9182	R_2014_10_03_14_06_24_user_PRO-28-20141003_TN_BR	82	50	59383472	38	18	1856062	77.15	3701	81.18	92.3323	-0.585925
BR8-583bT	BR8-583bT	IAD47063_31	R_2014_05_30_04_35_00_user_PRO-22-20140530_BR08_T6_47	87	55	70543077	37	11	284570	70.71	529.6	79.23	92.7466	R_2014_10_03_14_06_24_user_PRO-28-20141003_TN_BR	82	50	59383472	38	18	160075	71.85	302.1	78.41	67.3611	-25.3855
BR8-589T	BR8-589T	IAD47063_31	R_2014_05_30_04_35_00_user_PRO-22-20140530_BR08_T6_47	87	55	70543077	37	11	665899	83.26	1480	67.13	78.202	R_2014_10_03_14_06_24_user_PRO-28-20141003_TN_BR	82	50	59383472	38	18	400417	84.41	895	67.62	74.717	-3.48499
BR8-590T	BR8-590T	IAD47063_31	R_2014_05_30_04_35_00_user_PRO-22-20140530_BR08_T6_47	87	55	70543077	37	11	546653	77.63	1145	84.41	83.7997	R_2014_10_03_14_06_24_user_PRO-28-20141003_TN_BR	82	50	59383472	38	18	318760	79.15	676.4	83.18	84.5018	0.70214
BR8-599T	BR8-599T	IAD47063_31	R_2014_05_30_04_35_00_user_PRO-22-20140530_BR08_T6_47	87	55	70543077	37	11	184748	74.07	346.9	67.88	88.4413	R_2014_10_03_14_06_24_user_PRO-28-20141003_TN_BR	82	50	59383472	38	18	104253	74.83	197	67.47	44.2478	-44.1935
BR8-600aT	BR8-600aT	IAD47063_31	R_2014_05_30_04_35_00_user_PRO-22-20140530_BR08_T6_47	87	55	70543077	37	11	1276906	76.97	2553	82.9	58.3964	R_2014_10_03_14_06_24_user_PRO-28-20141003_TN_BR	82	50	59383472	38	18	769869	78.39	1562	82.07	87.3077	28.9113
BR8-601T	BR8-601T	IAD47063_31	R_2014_05_30_04_35_00_user_PRO-22-20140530_BR08_T6_47	87	55	70543077	37	11	299959	74.87	582.2	80.51	82.5046	R_2014_10_03_14_06_24_user_PRO-28-20141003_TN_BR	82	50	59383472	38	18	161090	75.46	313.1	79.06	74.7525	-7.75213
BR8-602T	BR8-602T	IAD47063_31	R_2014_05_30_04_35_00_user_PRO-22-20140530_BR08_T6_47	87	55	70543077	37	11	778283	76.45	1574	83.93	90.6619	R_2014_10_03_14_06_24_user_PRO-28-20141003_TN_BR	82	50	59383472	38	18	462874	77.72	947.6	82.64	87.4539	-3.20806
BR8-606T	BR8-606T	IAD47063_31	R_2014_05_30_04_35_00_user_PRO-22-20140530_BR08_T6_47	87	55	70543077	37	11	881533	80.32	1880	82.67	92.467	R_2014_10_03_14_06_24_user_PRO-28-20141003_TN_BR	82	50	59383472	38	18	537114	81.29	1153	82.04	86.9748	-5.49225
BR8-607T	BR8-607T	IAD47063_31	R_2014_05_30_04_35_00_user_PRO-22-20140530_BR08_T6_47	87	55	70543077	37	11	316249	87.46	714.7	79.25	82.5336	R_2014_10_03_14_06_24_user_PRO-28-20141003_TN_BR	82	50	59383472	38	18	203852	87.9	461.8	78.38	75.5245	-7.00911
BR8-616T	BR8-616T	IAD47063_31	R_2014_05_30_04_35_00_user_PRO-22-20140530_BR08_T6_47	87	55	70543077	37	11	503295	83.96	1108	63.34	74.0072	R_2014_10_03_14_06_24_user_PRO-28-20141003_TN_BR	82	50	59383472	38	18	299446	84.81	662.4	63.36	62.9787	-11.0285
BR8-620T	BR8-620T	IAD47063_31	R_2014_05_30_04_35_00_user_PRO-22-20140530_BR08_T6_47	87	55	70543077	37	11	619228	73.53	1199	84.75	89.6054	R_2014_10_03_14_06_24_user_PRO-28-20141003_TN_BR	82	50	59383472	38	18	344682	74.77	674.2	83.46	84.6154	-4.99001
BR8-628T	BR8-628T	IAD47063_31	R_2014_05_30_04_35_00_user_PRO-22-20140530_BR08_T6_47	87	55	70543077	37	11	1778728	88.58	4241	82.23	95.2015	R_2014_10_03_14_06_24_user_PRO-28-20141003_TN_BR	82	50	59383472	38	18	1106727	89.19	2647	80.75	92.8571	-2.34439

## Sheet: TABLE_G_23TN_INTERRUN
Sample ID original	Sample ID to use	panel (T)	OLD RUN	CHIP LOADING (%)	USABLE READS (%)	TOTAL READS	polyclonal (%)	Low Quality (%)	Mapped Reads	On Target (%)	Mean Depth	Uniformity (%)	eligible amplicons (%)	NEW RUN	CHIP LOADING (%)	USABLE READS (%)	TOTAL READS	polyclonal (%)	Low Quality (%)	Mapped Reads	On Target (%)	Mean Depth	Uniformity (%)	eligible amplicons (%)	difference of % eligible amplicons, new vs. old run
TN011	TN011	IAD39350_30	R_2013_05_22_08_11_49_user_PRO-1-TNBC_1_22	47	46	32798746	21	40	166050	90.37	485.7	79.03	76.5734	R_2014_10_03_14_06_24_user_PRO-28-20141003_TN_BR	82	50	59383472	38	18	155035	91.51	472	80.66	95.9064	19.333
TN012	TN012	IAD39350_30	R_2013_05_22_08_11_49_user_PRO-1-TNBC_1_22	47	46	32798746	21	40	142330	77.85	359.1	71.45	60.8392	R_2014_10_03_14_06_24_user_PRO-28-20141003_TN_BR	82	50	59383472	38	18	306445	82.95	851.4	78.6	96.5035	35.6643
TN016	TN016	IAD39350_30	R_2013_05_22_08_11_49_user_PRO-1-TNBC_1_22	47	46	32798746	21	40	226881	86.58	617.4	70.17	73.1	R_2014_10_03_14_06_24_user_PRO-28-20141003_TN_BR	82	50	59383472	38	18	614460	89.67	1813	78.84	82.0755	8.97547
TN019	TN019	IAD39350_30	R_2013_05_22_08_11_49_user_PRO-1-TNBC_1_22	47	46	32798746	21	40	720837	91.26	2145	75.29	91.2587	R_2014_10_03_14_06_24_user_PRO-28-20141003_TN_BR	82	50	59383472	38	18	1916802	92.76	6040	83.7	85.5422	-5.71657
TN041a	TN041	IAD39350_30	R_2013_10_11_21_30_44_user_SN2-5-20131011_TNBC_L3_29	85	26	2447738	38	28	416.214	89.57	1.29	81.13	90.9091	R_2014_10_03_14_06_24_user_PRO-28-20141003_TN_BR	82	50	59383472	38	18	710577	92.38	2249	81.09	93.9698	3.06076
TN050	TN050	IAD39350_30	R_2013_05_22_08_11_49_user_PRO-1-TNBC_1_22	47	46	32798746	21	40	693604	89.75	2018	84.59	95.8042	R_2014_10_03_14_06_24_user_PRO-28-20141003_TN_BR	82	50	59383472	38	18	1474827	92.46	4644	89.29	96.9849	1.18073
TN071a	TN071	IAD39350_30	R_2013_05_22_08_11_49_user_PRO-1-TNBC_1_22	47	46	32798746	21	40	673021	85.27	1825	79.19	93.7063	R_2014_10_03_14_06_24_user_PRO-28-20141003_TN_BR	82	50	59383472	38	18	1505693	88.77	4489	87.25	92.7778	-0.928516
TN082	TN082	IAD39350_30	R_2013_05_22_08_11_49_user_PRO-1-TNBC_1_22	47	46	32798746	21	40	252679	90.24	745.5	83.18	87.0629	R_2014_10_03_14_06_24_user_PRO-28-20141003_TN_BR	82	50	59383472	38	18	535754	92.82	1701	87.51	98.0892	11.0262
TN089	TN089	IAD39350_30	R_2013_05_22_08_11_49_user_PRO-1-TNBC_1_22	47	46	32798746	21	40	140213	80.1	362.7	80.54	72.3776	R_2014_10_03_14_06_24_user_PRO-28-20141003_TN_BR	82	50	59383472	38	18	400846	85.45	1160	84.58	97.1698	24.7922
TN092	TN092	IAD39350_30	R_2013_05_22_08_11_49_user_PRO-1-TNBC_1_22	47	46	32798746	21	40	102773	87.25	289.7	81.76	66.4336	R_2014_10_03_14_06_24_user_PRO-28-20141003_TN_BR	82	50	59383472	38	18	186128	90.46	575.9	88.44	93.617	27.1835
TN106	TN106	IAD39350_30	R_2013_05_22_08_11_49_user_PRO-1-TNBC_1_22	47	46	32798746	21	40	486764	94.47	1500	78.62	92.6573	R_2014_10_03_14_06_24_user_PRO-28-20141003_TN_BR	82	50	59383472	38	18	456674	94.79	1450	69.82	93.7143	1.05694
TN107	TN107	IAD39350_30	R_2013_05_22_08_11_49_user_PRO-1-TNBC_1_22	47	46	32798746	21	40	129496	94.05	386.9	81.33	74.1259	R_2014_10_03_14_06_24_user_PRO-28-20141003_TN_BR	82	50	59383472	38	18	420545	94.64	1355	84.36	90.9091	16.7832
TN117	TN117	IAD39350_30	R_2013_05_22_08_11_49_user_PRO-1-TNBC_1_22	47	46	32798746	21	40	192290	93.35	572.9	77.64	79.3706	R_2014_10_03_14_06_24_user_PRO-28-20141003_TN_BR	82	50	59383472	38	18	406997	94.16	1328	80.86	88.2353	8.86466
TN121	TN121	IAD39350_30	R_2013_05_22_08_11_49_user_PRO-1-TNBC_1_22	47	46	32798746	21	40	388541	86.82	1056	80.54	88.1119	R_2014_10_03_14_06_24_user_PRO-28-20141003_TN_BR	82	50	59383472	38	18	1140843	89.59	3430	85.96	91.3265	3.21464
TN131	TN131	IAD39350_30	R_2013_05_22_08_11_49_user_PRO-1-TNBC_1_22	47	46	32798746	21	40	459617	74.47	1138	82.84	89.8601	R_2014_10_03_14_06_24_user_PRO-28-20141003_TN_BR	82	50	59383472	38	18	931773	80.18	2663	87.7	90.5405	0.680401
TN141b	TN141	IAD39350_30	R_2013_05_22_08_11_49_user_PRO-1-TNBC_1_22	47	46	32798746	21	40	346279	86.71	940.1	82.86	87.7622	R_2014_10_03_14_06_24_user_PRO-28-20141003_TN_BR	82	50	59383472	38	18	2596674	89.21	7903	86.33	96.5957	8.83351
TN147	TN147	IAD39350_30	R_2013_05_22_08_11_49_user_PRO-1-TNBC_1_22	47	46	32798746	21	40	786129	93.83	2405	83.4	95.1049	R_2014_10_03_14_06_24_user_PRO-28-20141003_TN_BR	82	50	59383472	38	18	2053643	94.63	6742	89.19	94.6602	-0.444701
TN149	TN149	IAD39350_30	R_2013_05_22_08_11_49_user_PRO-1-TNBC_1_22	47	46	32798746	21	40	599862	89.02	1710	81.79	93.007	R_2014_10_03_14_06_24_user_PRO-28-20141003_TN_BR	82	50	59383472	38	18	1633224	91.47	5086	87.25	96.3855	3.37855
TN156	TN156	IAD39350_30	R_2013_05_22_08_11_49_user_PRO-1-TNBC_1_22	47	46	32798746	21	40	523020	93.62	1584	85.93	91.958	R_2014_10_03_14_06_24_user_PRO-28-20141003_TN_BR	82	50	59383472	38	18	1046070	93.4	3366	89.41	98.2659	6.30785
TN158	TN158	IAD39350_30	R_2013_05_22_08_11_49_user_PRO-1-TNBC_1_22	47	46	32798746	21	40	443657	95.12	1377	83.63	91.6084	R_2014_10_03_14_06_24_user_PRO-28-20141003_TN_BR	82	50	59383472	38	18	1310946	90.06	4124	83.49	97.6879	6.07947
TN165	TN165	IAD39350_30	R_2013_05_22_08_11_49_user_PRO-1-TNBC_1_22	47	46	32798746	21	40	450594	90.2	1287	82.04	90.2098	R_2014_10_03_14_06_24_user_PRO-28-20141003_TN_BR	82	50	59383472	38	18	738711	92.28	2338	86.06	97.5	7.29021
TN166	TN166	IAD39350_30	R_2013_05_22_08_11_49_user_PRO-1-TNBC_1_22	47	46	32798746	21	40	381385	93.69	1173	85.13	90.9091	R_2014_10_03_14_06_24_user_PRO-28-20141003_TN_BR	82	50	59383472	38	18	835032	94.55	2715	88.39	94.152	3.24296
TN167	TN167	IAD39350_30	R_2013_05_22_08_11_49_user_PRO-1-TNBC_1_22	47	46	32798746	21	40	309981	88.77	872.3	80.82	87.0629	R_2014_10_03_14_06_24_user_PRO-28-20141003_TN_BR	82	50	59383472	38	18	1057345	86.07	3118	84.85	96.3542	9.29123
